# Supplementary material for: Assessment of the Prevalence of Alcoholic Beverage Consumption and Knowledge of the Impact of Alcohol on Health in a Group of Polish Young Adults Aged 18–35: A Cross-Sectional Study
Source: Int J Environ Res Public Health. 2022 Nov 22;19(23):15425. doi: 10.3390/ijerph192315425 (PMC9737381; doi:10.3390/ijerph192315425)
Supplement: Supplementary file 1 [file ijerph-19-15425-s001.zip]

Archive with 1 entries (1 files):
- ijerph-1907782-supplementary.pdf
